# Supplementary material for: A Prognostic Signature for Clear Cell Renal Cell Carcinoma Based on Ferroptosis-Related lncRNAs and Immune Checkpoints
Source: Front Genet. 2022 May 24;13:912190. doi: 10.3389/fgene.2022.912190 (PMC9171020; doi:10.3389/fgene.2022.912190)
Supplement: Supplementary file 1 [file DataSheet1.ZIP]

Archive with 26 entries (26 files):
- FerrLnc08.FerrExp.R
- FerrLnc09.cor.R
- FerrLnc10.diff.R
- FerrLnc11.GO.R
- FerrLnc12.KEGG.R
- FerrLnc13.mergeTime.R
- FerrLnc14.uniCox.R
- FerrLnc15.model.R
- FerrLnc16.survival.R
- FerrLnc17.riskPlot.R
- FerrLnc18.indep.R
- FerrLnc19.ROC.R
- FerrLnc20.DCA.R
- FerrLnc21.Nomo.R
- FerrLnc22.preNetwork.pl
- FerrLnc24.cliHeatmap.R
- FerrLnc25.preGSEA.pl
- FerrLnc27.immHeatmap.R
- FerrLnc28.immFunction.R
- FerrLnc29.checkpoint.R
- FerrLnc30.m6A.R
- biotype.pl
- getClinical.pl
- merge.pl
- moveFiles.pl
- symbol.pl
