# Supplementary material for: A Prognostic Signature for Clear Cell Renal Cell Carcinoma Based on Ferroptosis-Related lncRNAs and Immune Checkpoints
Source: Front Genet. 2022 May 24;13:912190. doi: 10.3389/fgene.2022.912190 (PMC9171020; doi:10.3389/fgene.2022.912190)
Supplement: Supplementary file 1 [file DataSheet1.ZIP › FerrLnc11.GO.R]

######Video source: https://ke.biowolf.cn
######ÉúÐÅ×ÔÑ§Íø: https://www.biowolf.cn/
######Î¢ÐÅ¹«ÖÚºÅ£ºbiowolf_cn
######ºÏ×÷ÓÊÏä£ºbiowolf@foxmail.com
######´ðÒÉÎ¢ÐÅ: 18520221056

#install.packages("colorspace")
#install.packages("stringi")
#install.packages("ggplot2")

#if (!requireNamespace("BiocManager", quietly = TRUE))
#    install.packages("BiocManager")
#BiocManager::install("org.Hs.eg.db")
#BiocManager::install("DOSE")
#BiocManager::install("clusterProfiler")
#BiocManager::install("enrichplot")


#ÒýÓÃ°ü
library("clusterProfiler")
library("org.Hs.eg.db")
library("enrichplot")
library("ggplot2")

pvalueFilter=0.05       #pÖµ¹ýÂËÌõ¼þ
qvalueFilter=0.05       #½ÃÕýºóµÄpÖµ¹ýÂËÌõ¼þ

#¶¨ÒåÑÕÉ«
colorSel="qvalue"
if(qvalueFilter>0.05){
	colorSel="pvalue"
}

setwd("C:\\Users\\ASUS\\Documents\\Ferroptosis-rcc\\11.GO")        #ÉèÖÃ¹¤×÷Ä¿Â¼
rt=read.table("gene.diff.txt", header=T, sep="\t", check.names=F)     #¶ÁÈ¡ÊäÈëÎÄ¼þ

#»ùÒòÃû×Ö×ª»»Îª»ùÒòid
genes=unique(as.vector(rt[,1]))
entrezIDs=mget(genes, org.Hs.egSYMBOL2EG, ifnotfound=NA)
entrezIDs=as.character(entrezIDs)
gene=entrezIDs[entrezIDs!="NA"]        #È¥³ý»ùÒòidÎªNAµÄ»ùÒò
#gene=gsub("c\\(\"(\\d+)\".*", "\\1", gene)

#GO¸»¼¯·ÖÎö
kk=enrichGO(gene=gene, OrgDb=org.Hs.eg.db, pvalueCutoff=1, qvalueCutoff=1, ont="all", readable=T)
GO=as.data.frame(kk)
GO=GO[(GO$pvalue<pvalueFilter & GO$qvalue<qvalueFilter),]
#±£´æ¸»¼¯½á¹û
write.table(GO, file="GO.txt", sep="\t", quote=F, row.names = F)

#¶¨ÒåÏÔÊ¾GOµÄÊýÄ¿
showNum=10
if(nrow(GO)<30){
	showNum=nrow(GO)
}

#Öù×´Í¼
pdf(file="barplot.pdf", width=10, height=7)
bar=barplot(kk, drop=TRUE, showCategory=showNum, split="ONTOLOGY", color=colorSel) + facet_grid(ONTOLOGY~., scale='free')
print(bar)
dev.off()
		
#ÆøÅÝÍ¼
pdf(file="bubble.pdf", width=10, height=7)
bub=dotplot(kk, showCategory=showNum, orderBy="GeneRatio", split="ONTOLOGY", color=colorSel) + facet_grid(ONTOLOGY~., scale='free')
print(bub)
dev.off()


######Video source: https://ke.biowolf.cn
######ÉúÐÅ×ÔÑ§Íø: https://www.biowolf.cn/
######Î¢ÐÅ¹«ÖÚºÅ£ºbiowolf_cn
######ºÏ×÷ÓÊÏä£ºbiowolf@foxmail.com
######´ðÒÉÎ¢ÐÅ: 18520221056
