# Supplementary material for: A Prognostic Signature for Clear Cell Renal Cell Carcinoma Based on Ferroptosis-Related lncRNAs and Immune Checkpoints
Source: Front Genet. 2022 May 24;13:912190. doi: 10.3389/fgene.2022.912190 (PMC9171020; doi:10.3389/fgene.2022.912190)
Supplement: Supplementary file 1 [file DataSheet1.ZIP › FerrLnc17.riskPlot.R]

######Video source: https://ke.biowolf.cn
######ÉúÐÅ×ÔÑ§Íø: https://www.biowolf.cn/
######Î¢ÐÅ¹«ÖÚºÅ£ºbiowolf_cn
######ºÏ×÷ÓÊÏä£ºbiowolf@foxmail.com
######´ðÒÉÎ¢ÐÅ: 18520221056

#install.packages("pheatmap")


library(pheatmap)       #ÒýÓÃ°ü
setwd("D:\\biowolf\\FerrLnc\\17.riskPlot")      #ÉèÖÃ¹¤×÷Ä¿Â¼

#¶¨Òå·çÏÕÇúÏßµÄº¯Êý
bioRiskPlot=function(inputFile=null, riskScoreFile=null, survStatFile=null, heatmapFile=null){
	rt=read.table(inputFile, header=T, sep="\t", check.names=F, row.names=1)    #¶ÁÈ¡ÊäÈëÎÄ¼þ
	rt=rt[order(rt$riskScore),]      #°´ÕÕ·çÏÕ´ò·Ö¶ÔÑùÆ·ÅÅÐò
		
	#»æÖÆ·çÏÕÇúÏß
	riskClass=rt[,"risk"]
	lowLength=length(riskClass[riskClass=="low"])
	highLength=length(riskClass[riskClass=="high"])
	lowMax=max(rt$riskScore[riskClass=="low"])
	line=rt[,"riskScore"]
	line[line>10]=10
	pdf(file=riskScoreFile, width=7, height=4)
	plot(line, type="p", pch=20,
		 xlab="Patients (increasing risk socre)", ylab="Risk score",
		 col=c(rep("green",lowLength),rep("red",highLength)) )
	abline(h=lowMax,v=lowLength,lty=2)
	legend("topleft", c("High risk", "Low Risk"),bty="n",pch=19,col=c("red","green"),cex=1.2)
	dev.off()
		
	#»æÖÆÉú´æ×´Ì¬Í¼
	color=as.vector(rt$fustat)
	color[color==1]="red"
	color[color==0]="green"
	pdf(file=survStatFile, width=7, height=4)
	plot(rt$futime, pch=19,
		 xlab="Patients (increasing risk socre)", ylab="Survival time (years)",
		 col=color)
	legend("topleft", c("Dead", "Alive"),bty="n",pch=19,col=c("red","green"),cex=1.2)
	abline(v=lowLength,lty=2)
	dev.off()
		
	#»æÖÆ·çÏÕÈÈÍ¼
	rt1=rt[c(3:(ncol(rt)-2))]
	rt1=t(rt1)
	annotation=data.frame(type=rt[,ncol(rt)])
	rownames(annotation)=rownames(rt)
	pdf(file=heatmapFile, width=7, height=4)
	pheatmap(rt1, 
		     annotation=annotation, 
		     cluster_cols = F,
		     cluster_rows = F,
		     show_colnames = F,
		     scale="row",
		     color = colorRampPalette(c(rep("green",5), "white", rep("red",5)))(50),
		     fontsize_col=3,
		     fontsize=7,
		     fontsize_row=8)
	dev.off()
}

#µ÷ÓÃº¯Êý£¬»æÖÆ·çÏÕÇúÏß
bioRiskPlot(inputFile="risk.txt",
            riskScoreFile="riskScore.pdf",
            survStatFile="survStat.pdf",
            heatmapFile="heatmap.pdf")


######Video source: https://ke.biowolf.cn
######ÉúÐÅ×ÔÑ§Íø: https://www.biowolf.cn/
######Î¢ÐÅ¹«ÖÚºÅ£ºbiowolf_cn
######ºÏ×÷ÓÊÏä£ºbiowolf@foxmail.com
######´ðÒÉÎ¢ÐÅ: 18520221056
