# Supplementary material for: A Prognostic Signature for Clear Cell Renal Cell Carcinoma Based on Ferroptosis-Related lncRNAs and Immune Checkpoints
Source: Front Genet. 2022 May 24;13:912190. doi: 10.3389/fgene.2022.912190 (PMC9171020; doi:10.3389/fgene.2022.912190)
Supplement: Supplementary file 1 [file DataSheet1.ZIP › FerrLnc20.DCA.R]

######Video source: https://ke.biowolf.cn
######ÉúÐÅ×ÔÑ§Íø: https://www.biowolf.cn/
######Î¢ÐÅ¹«ÖÚºÅ£ºbiowolf_cn
######ºÏ×÷ÓÊÏä£ºbiowolf@foxmail.com
######´ðÒÉÎ¢ÐÅ: 18520221056

#install.packages("survival")
#install.packages("ggDCA")


#ÒýÓÃ°ü
library(survival)
library(ggDCA)
riskFile="risk.txt"         #·çÏÕÊäÈëÎÄ¼þ
cliFile="clinical.txt"      #ÁÙ´²Êý¾ÝÎÄ¼þ
setwd("D:\\biowolf\\FerrLnc\\20.DCA")     #ÐÞ¸Ä¹¤×÷Ä¿Â¼

#¶ÁÈ¡·çÏÕÊäÈëÎÄ¼þ
risk=read.table(riskFile, header=T, sep="\t", check.names=F, row.names=1)
risk=risk[,c("futime", "fustat", "risk")]

#¶ÁÈ¡ÁÙ´²Êý¾ÝÎÄ¼þ
cli=read.table(cliFile, header=T, sep="\t", check.names=F, row.names=1)

#ºÏ²¢Êý¾Ý
samSample=intersect(row.names(risk), row.names(cli))
risk1=risk[samSample,,drop=F]
cli=cli[samSample,,drop=F]
rt=cbind(risk1, cli)
rt[,"Age"]=ifelse(rt[,"Age"]>65, 1, 0)

#DCA·ÖÎö
predictTime=1    #Ô¤²âÊ±¼ä
Risk<-coxph(Surv(futime,fustat)~risk,rt)
Age<-coxph(Surv(futime,fustat)~Age,rt)
Gender<-coxph(Surv(futime,fustat)~Gender,rt)
Grade<-coxph(Surv(futime,fustat)~Grade,rt)
Stage<-coxph(Surv(futime,fustat)~Stage,rt)

#»æÖÆ¾ö²ßÇúÏß
pdf(file="DCA.pdf", width=6.5, height=5.2)
d_train=dca(Risk,Age,Gender,Grade,Stage, times=predictTime)
ggplot(d_train, linetype=1)
dev.off()


######Video source: https://ke.biowolf.cn
######ÉúÐÅ×ÔÑ§Íø: https://www.biowolf.cn/
######Î¢ÐÅ¹«ÖÚºÅ£ºbiowolf_cn
######ºÏ×÷ÓÊÏä£ºbiowolf@foxmail.com
######´ðÒÉÎ¢ÐÅ: 18520221056
