# Supplementary material for: A Prognostic Signature for Clear Cell Renal Cell Carcinoma Based on Ferroptosis-Related lncRNAs and Immune Checkpoints
Source: Front Genet. 2022 May 24;13:912190. doi: 10.3389/fgene.2022.912190 (PMC9171020; doi:10.3389/fgene.2022.912190)
Supplement: Supplementary file 1 [file DataSheet1.ZIP › FerrLnc27.immHeatmap.R]

######Video source: https://ke.biowolf.cn
######ÉúÐÅ×ÔÑ§Íø: https://www.biowolf.cn/
######Î¢ÐÅ¹«ÖÚºÅ£ºbiowolf_cn
######ºÏ×÷ÓÊÏä£ºbiowolf@foxmail.com
######´ðÒÉÎ¢ÐÅ: 18520221056

#if (!requireNamespace("BiocManager", quietly = TRUE))
#    install.packages("BiocManager")
#BiocManager::install("limma")

#install.packages("pheatmap")


#ÒýÓÃ°ü
library(limma)
library(pheatmap)
riskFile="risk.txt"      #·çÏÕÊäÈëÎÄ¼þ
immFile="infiltration_estimation_for_tcga.csv"     #ÃâÒßÏ¸°û½þÈóÎÄ¼þ
setwd("D:\\biowolf\\FerrLnc\\27.immHeatmap")     #ÉèÖÃ¹¤×÷Ä¿Â¼

#¶ÁÈ¡·çÏÕÊäÈëÎÄ¼þ
risk=read.table(riskFile, header=T, sep="\t", check.names=F, row.names=1)
risk$riskScore[risk$riskScore>quantile(risk$riskScore,0.99)]=quantile(risk$riskScore,0.99)

#¶ÁÈ¡ÃâÒßÏ¸°û½þÈóÎÄ¼þ
immune=read.csv(immFile, header=T, sep=",", check.names=F, row.names=1)
immune=as.matrix(immune)
rownames(immune)=gsub("(.*?)\\-(.*?)\\-(.*?)\\-(.*)", "\\1\\-\\2\\-\\3", rownames(immune))
immune=avereps(immune)

#²¡ÈË·çÏÕÖµºÍÃâÒßÏ¸°ûºÏ²¢
sameSample=intersect(row.names(risk), row.names(immune))
risk=risk[sameSample, c("risk", "riskScore")]
immune=immune[sameSample,]
data=cbind(risk, immune)

#¸ßµÍ·çÏÕ×éÃâÒß²îÒì·ÖÎö
outTab=data.frame()
sigCell=c("risk","riskScore")
for(i in colnames(data)[3:ncol(data)]){
	if(sd(data[,i])<0.001){next}
	wilcoxTest=wilcox.test(data[,i] ~ data[,"risk"])
	pvalue=wilcoxTest$p.value
	if(wilcoxTest$p.value<0.05){
		outTab=rbind(outTab,cbind(immune=i, pvalue))
		sigCell=c(sigCell, i)
	}
}
write.table(file="immuneCor.txt", outTab, sep="\t", quote=F, row.names=F)

#ÈÈÍ¼Êý¾Ý
data=data[,sigCell]
data=data[order(data[,"riskScore"]),]
annCol=data[,1:2]
annCol[,"risk"]=factor(annCol[,"risk"], unique(annCol[,"risk"]))
data=t(data[,(3:ncol(data))])
annRow=sapply(strsplit(rownames(data),"_"), '[', 2)
annRow=as.data.frame(annRow)
row.names(annRow)=row.names(data)
colnames(annRow)=c("Methods")
annRow[,"Methods"]=factor(annRow[,"Methods"], unique(annRow[,"Methods"]))
gapCol=as.vector(cumsum(table(annCol[,"risk"])))
gapRow=as.vector(cumsum(table(annRow[,"Methods"])))

#¶¨ÒåÑÕÉ«
risk=c("blue", "red")
names(risk)=c("low", "high")
ann_colors=list(risk=risk)

#ÈÈÍ¼¿ÉÊÓ»¯
pdf("immHeatmap.pdf", width=9, height=6)
pheatmap(data,
         annotation=annCol,
         annotation_row=annRow,
         annotation_colors = ann_colors,
         color = colorRampPalette(c(rep("blue",5), "white", rep("red",5)))(100),
         cluster_cols =F,
         cluster_rows =F,
         gaps_row=gapRow,
         gaps_col=gapCol,
         scale="row",
         show_colnames=F,
         show_rownames=T,
         fontsize=6,
         fontsize_row=5,
         fontsize_col=6)
dev.off()


######Video source: https://ke.biowolf.cn
######ÉúÐÅ×ÔÑ§Íø: https://www.biowolf.cn/
######Î¢ÐÅ¹«ÖÚºÅ£ºbiowolf_cn
######ºÏ×÷ÓÊÏä£ºbiowolf@foxmail.com
######´ðÒÉÎ¢ÐÅ: 18520221056
