# Supplementary material for: A Prognostic Signature for Clear Cell Renal Cell Carcinoma Based on Ferroptosis-Related lncRNAs and Immune Checkpoints
Source: Front Genet. 2022 May 24;13:912190. doi: 10.3389/fgene.2022.912190 (PMC9171020; doi:10.3389/fgene.2022.912190)
Supplement: Supplementary file 1 [file DataSheet1.ZIP › FerrLnc28.immFunction.R]

######Video source: https://ke.biowolf.cn
######ÉúÐÅ×ÔÑ§Íø: https://www.biowolf.cn/
######Î¢ÐÅ¹«ÖÚºÅ£ºbiowolf_cn
######ºÏ×÷ÓÊÏä£ºbiowolf@foxmail.com
######´ðÒÉÎ¢ÐÅ: 18520221056

#if (!requireNamespace("BiocManager", quietly = TRUE))
#    install.packages("BiocManager")
#BiocManager::install("limma")

#if (!requireNamespace("BiocManager", quietly = TRUE))
#    install.packages("BiocManager")
#BiocManager::install("GSVA")

#if (!requireNamespace("BiocManager", quietly = TRUE))
#    install.packages("BiocManager")
#BiocManager::install("GSEABase")

#install.packages("ggpubr")
#install.packages("reshape2")


#ÒýÓÃ°ü
library(limma)
library(GSVA)
library(GSEABase)
library(ggpubr)
library(reshape2)
expFile="symbol.txt"             #±í´ïÊäÈëÎÄ¼þ
gmtFile="immune.gmt"             #ÃâÒß¹¦ÄÜÊý¾Ý¼¯ÎÄ¼þ
riskFile="risk.txt"              #·çÏÕÎÄ¼þ
socreFile="immFunScore.txt"      #ÃâÒß¹¦ÄÜ´ò·ÖµÄÊä³öÎÄ¼þ
setwd("C:\\Users\\ASUS\\Documents\\Ferroptosis-rcc\\28.immFunction")       #ÉèÖÃ¹¤×÷Ä¿Â¼

#¶ÁÈ¡±í´ïÊäÈëÎÄ¼þ£¬²¢¶ÔÊäÈëÎÄ¼þ´¦Àí
rt=read.table(expFile, header=T, sep="\t", check.names=F)
rt=as.matrix(rt)
rownames(rt)=rt[,1]
exp=rt[,2:ncol(rt)]
dimnames=list(rownames(exp),colnames(exp))
mat=matrix(as.numeric(as.matrix(exp)),nrow=nrow(exp),dimnames=dimnames)
mat=avereps(mat)
mat=mat[rowMeans(mat)>0,]
	
#¶ÁÈ¡Êý¾Ý¼¯ÎÄ¼þ
geneSet=getGmt(gmtFile, geneIdType=SymbolIdentifier())
	
#ssgsea·ÖÎö
ssgseaScore=gsva(mat, geneSet, method='ssgsea', kcdf='Gaussian', abs.ranking=TRUE)
#¶¨ÒåssGSEA score½ÃÕýº¯Êý
normalize=function(x){
	return((x-min(x))/(max(x)-min(x)))}
#¶ÔssGSEA score½øÐÐ½ÃÕý
data=normalize(ssgseaScore)
ssgseaOut=rbind(id=colnames(data), data)
write.table(ssgseaOut, file=socreFile, sep="\t", quote=F, col.names=F)

#È¥³ýÕý³£ÑùÆ·
group=sapply(strsplit(colnames(data),"\\-"), "[", 4)
group=sapply(strsplit(group,""), "[", 1)
group=gsub("2", "1", group)
data=t(data[,group==0])
rownames(data)=gsub("(.*?)\\-(.*?)\\-(.*?)\\-(.*?)\\-.*", "\\1\\-\\2\\-\\3", rownames(data))
data=avereps(data)
	
#¶ÁÈ¡·çÏÕÎÄ¼þ
risk=read.table(riskFile,header=T,sep="\t",row.names=1,check.names=F)
	
#ºÏ²¢Êý¾Ý
sameSample=intersect(row.names(data),row.names(risk))
data=data[sameSample,,drop=F]
risk=risk[sameSample,"risk",drop=F]
rt1=cbind(data, risk)

#¶ÔÃâÒßÏà¹Ø¹¦ÄÜ»æÖÆÏäÏßÍ¼
data=melt(rt1,id.vars=c("risk"))
colnames(data)=c("Risk","Type","Score")
data$Risk=factor(data$Risk, levels=c("low","high"))
p=ggboxplot(data, x="Type", y="Score", color = "Risk",
	     ylab="Score",add = "none",xlab="",palette = c("blue","red") )
p=p+rotate_x_text(50)
p=p+stat_compare_means(aes(group=Risk),symnum.args=list(cutpoints = c(0, 0.001, 0.01, 0.05, 1), symbols = c("***", "**", "*", "ns")),label = "p.signif")

#Êä³öÍ¼Æ¬ÎÄ¼þ
pdf(file="immFunction.pdf", width=7, height=5.5)
print(p)
dev.off()


######Video source: https://ke.biowolf.cn
######ÉúÐÅ×ÔÑ§Íø: https://www.biowolf.cn/
######Î¢ÐÅ¹«ÖÚºÅ£ºbiowolf_cn
######ºÏ×÷ÓÊÏä£ºbiowolf@foxmail.com
######´ðÒÉÎ¢ÐÅ: 18520221056
