# Supplementary material for: A Prognostic Signature for Clear Cell Renal Cell Carcinoma Based on Ferroptosis-Related lncRNAs and Immune Checkpoints
Source: Front Genet. 2022 May 24;13:912190. doi: 10.3389/fgene.2022.912190 (PMC9171020; doi:10.3389/fgene.2022.912190)
Supplement: Supplementary file 1 [file DataSheet1.ZIP › FerrLnc29.checkpoint.R]

######Video source: https://ke.biowolf.cn
######ÉúÐÅ×ÔÑ§Íø: https://www.biowolf.cn/
######Î¢ÐÅ¹«ÖÚºÅ£ºbiowolf_cn
######ºÏ×÷ÓÊÏä£ºbiowolf@foxmail.com
######´ðÒÉÎ¢ÐÅ: 18520221056

#if (!requireNamespace("BiocManager", quietly = TRUE))
#    install.packages("BiocManager")
#BiocManager::install("limma")

#install.packages("ggplot2")
#install.packages("ggpubr")


#ÒýÓÃ°ü
library(limma)
library(reshape2)
library(ggplot2)
library(ggpubr)
expFile="symbol.txt"      #±í´ïÊäÈëÎÄ¼þ
riskFile="risk.txt"       #·çÏÕÊäÈëÎÄ¼þ
geneFile="gene.txt"       #ÃâÒß¼ì²éµãµÄ»ùÒòÎÄ¼þ
setwd("C:\\Users\\ASUS\\Documents\\Ferroptosis-rcc\\29.checkpoint")     #ÉèÖÃ¹¤×÷Ä¿Â¼

#¶ÁÈ¡»ùÒò±í´ïÎÄ¼þ,²¢¶ÔÊý¾Ý½øÐÐ´¦Àí
rt=read.table(expFile, header=T, sep="\t", check.names=F)
rt=as.matrix(rt)
rownames(rt)=rt[,1]
exp=rt[,2:ncol(rt)]
dimnames=list(rownames(exp),colnames(exp))
data=matrix(as.numeric(as.matrix(exp)),nrow=nrow(exp),dimnames=dimnames)
data=avereps(data)
	
#¶ÁÈ¡»ùÒòÎÄ¼þ
gene=read.table(geneFile, header=F, sep="\t", check.names=F)
sameGene=intersect(row.names(data),as.vector(gene[,1]))
data=t(data[sameGene,])
data=log2(data+1)

#É¾³ýÕý³£ÑùÆ·
group=sapply(strsplit(row.names(data),"\\-"),"[",4)
group=sapply(strsplit(group,""),"[",1)
group=gsub("2","1",group)
data=data[group==0,]
row.names(data)=gsub("(.*?)\\-(.*?)\\-(.*?)\\-(.*?)\\-.*","\\1\\-\\2\\-\\3",row.names(data))
data=avereps(data)
	
#ºÏ²¢Êý¾Ý
risk=read.table(riskFile, sep="\t", header=T, check.names=F, row.names=1)
sameSample=intersect(row.names(data),row.names(risk))
rt1=cbind(data[sameSample,],risk[sameSample,])
rt1=rt1[,c(sameGene,"risk")]

#ÌáÈ¡ÏÔÖø²îÒìµÄ»ùÒò
sigGene=c()
for(i in colnames(rt1)[1:(ncol(rt1)-1)]){
	if(sd(rt1[,i])<0.001){next}
	wilcoxTest=wilcox.test(rt1[,i] ~ rt1[,"risk"])
	pvalue=wilcoxTest$p.value
	if(wilcoxTest$p.value<0.05){
		sigGene=c(sigGene, i)
	}
}
sigGene=c(sigGene, "risk")
rt1=rt1[,sigGene]

#°ÑÊý¾Ý×ª»»³Éggplot2ÊäÈëÎÄ¼þ
rt1=melt(rt1,id.vars=c("risk"))
colnames(rt1)=c("risk","Gene","Expression")
	
#ÉèÖÃ±È½Ï×é
group=levels(factor(rt1$risk))
rt1$risk=factor(rt1$risk, levels=c("low","high"))
comp=combn(group,2)
my_comparisons=list()
for(j in 1:ncol(comp)){my_comparisons[[j]]<-comp[,j]}
	
#»æÖÆÏäÏßÍ¼
boxplot=ggboxplot(rt1, x="Gene", y="Expression", fill="risk",
				  xlab="",
				  ylab="Gene expression",
				  legend.title="Risk",
				  width=0.8,
				  palette = c("#0066FF", "#FF0000") )+
				  rotate_x_text(50)+
	stat_compare_means(aes(group=risk),
	method="wilcox.test",
	symnum.args=list(cutpoints=c(0, 0.001, 0.01, 0.05, 1), symbols=c("***", "**", "*", "ns")), label="p.signif")
	
#Êä³öÍ¼Æ¬
pdf(file="checkpoint.diff.pdf", width=8, height=5)
print(boxplot)
dev.off()


######Video source: https://ke.biowolf.cn
######ÉúÐÅ×ÔÑ§Íø: https://www.biowolf.cn/
######Î¢ÐÅ¹«ÖÚºÅ£ºbiowolf_cn
######ºÏ×÷ÓÊÏä£ºbiowolf@foxmail.com
######´ðÒÉÎ¢ÐÅ: 18520221056
